# Supplementary material for: Anisotropic dynamics of two-photon ionization: An attosecond movie of photoemission
Source: Sci Adv. 2022 Mar 23;8(12):eabl7594. doi: 10.1126/sciadv.abl7594 (PMC8942362; doi:10.1126/sciadv.abl7594)
Supplement: Supplementary file 2 — Movies S1 and S2 [file sciadv.abl7594_movies_s1_and_s2.zip]

Archive with 2 entries (2 files):
- sciadv.abl7594_movie_s1.mp4
- sciadv.abl7594_movie_s2.mp4
